# Supplementary material for: New Characterization of Lipedema Stages: Focus on Pain, Water, Fat and Skeletal Muscle
Source: Life (Basel). 2025 Sep 3;15(9):1397. doi: 10.3390/life15091397 (PMC12471503; doi:10.3390/life15091397)
Supplement: Supplementary file 1 [file life-15-01397-s001.zip]

Archive with 1 entries (1 files):
- life-3778933-supplementary.pdf
